# Supplementary material for: Migratory patterns and connectivity of two North American grassland bird species
Source: Ecol Evol. 2018 Dec 26;9(1):680–92. doi: 10.1002/ece3.4795 (PMC6342103; doi:10.1002/ece3.4795)
Supplement: Supplementary file 3 [file ECE3-9-680-s003.xlsx]

## Sheet: Appendix S1 Table S1
Table S1. Extensive Grasshopper Sparrow geolocator data summary. Thirty territorial male Grasshopper Sparrows were captured, and fitted with light-level geolocators, at six DoD installations. No geolocators were recovered from Camp Ripley, MN. In addition, we were unable to capture one color-banded Grasshopper Sparrow at Patuxent Naval Air Station; we presume that this sparrow was still wearing a…
Background information															Information used in FLightR analysis				Fall migration period										Wintering period												Spring migration period
Geolocator ID	Species	Age	Sex	Banding date	Recapture date	Banding location (DoD installation)	2015 capture location: Longitude (WGS 84)	2015 capture location: Latitude (WGS84)	2016 recapture location: Longitude (WGS 84)	2016 recapture location: Latitude (WGS84)	FLightR estimated arrival date back onto breeding grounds	First date of light-level information from geolocator	Last date of (useable) light-level information from geolocator	Life of tag (days)	First calibration period, start date	First calibration period, end date	Second calibration period, start date	Second calibration period, end date	Departure from breeding grounds and the start of fall migration date	Fall migration route description	Proportion of annual cycle represented by fall migration	Number of fall migration stopover events	Summary of fall migration stopover event duration (days) [median (SD, minimum to maximum)]	Proportion of fall migration twilight events that FLightR estimated were stationary	Fall migration route length (km)	Fall migration segment distance (km) summary [median, SD, minimum to maximum]	Fall migration speed (km per day)	Fall migration travel rate (km/day) when traveling [migration distance traveled divided by number of migration days when the bird was non-stationary]	Arrival on wintering grounds date	Proportion of annual cycle represented by the wintering period [a "≥" indicates that bird did no initiate spring migration; therefore, the proportion of the annual cycle on the wintering grounds is as least as long as the number provided]	Overwintering location, generally	First winter stationary period (median latitude [WGS84]) [number of significant digits as reported by FLigthR]	First winter stationary period (median longitude [WGS84])	Orthodromic distance (km) from breeding grounds to first winter stationary period [essentially the shortest possible fall migration distance possible]	Bearing between first stationary wintering area & breeding area	Proportion of time bird was non-stationary during wintering period; [a tilda (~) indicates that bird did not initiate spring migration, and hence this value is an estimate]	Median latitude of overall winter area (50% isopleth); [a tilda (~) indicates that bird did not initiate spring migration, and hence this value is an estimate]	Median longitude of overall winter area (50% isopleth); [a tilda (~) indicates that bird did not initiate spring migration, and hence this value is an estimate]	Size of overall winter 50% isopleth (km^2); [only provided for birds who initiated spring migration]	Size of overall winter 90% isopleth (km^2); [only provided for birds who initiated spring migration]	Departure from wintering grounds and the start of spring migration date	Number of spring migration stopover events; [a tilda (~) indicates that bird did not complete spring migration, and hence this value is an estimate]	Spring migration route length (km); [a tilda (~) indicates that bird did not complete spring migration, and hence this value is an under-estimate]	Proportion of annual cycle spent on spring migration; [a tilda (~) indicates that bird did not complete spring migration, and hence this value is an under-estimate]	Spring migration speed (km per day); [a tilda (~) indicates that bird did not complete spring migration, and hence this value is an estimate]	Summary of spring migration stopover event duration (days) [median (SD, minimum to maximum)]; [a tilda (~) indicates that bird did not complete spring migration, and hence this value is an estimate]	Summary of spring migration stopover event duration (days) [median (SD, minimum to maximum)]; [a tilda (~) indicates that bird did not complete spring migration, and hence this value is an estimate]	Proportion of spring migration twilight events that FLightR estimated were stationary	Spring migration travel rate (km/day) when traveling [migration distance traveled divided by number of migration days when the bird was non-stationary]
S752	Grasshopper Sparrow (Ammodramus savannarum)	AHY: after-hatch-year	Male	2015-05-20	2016-05-25	Camp Grafton, ND	-98.6584	47.6918	-98.6591	47.692	N/A	2015-05-20	2016-01-08	233	2015-05-21	2015-08-01	N/A	N/A	2015-09-16	Straight south to Mexico	0.156164	9	2.50 (3.82, 1.50 to 13.50)	0.6667	6291.29	533.8 (684.42, 56.17 to 2283.0)	110.374	322.63	2015-11-12	≥0.1562	Chiapas coast, Mexico	15.3	-93.2643	3625.27	170.3	~0.0435	~15.73277	~-93.766	N/A	N/A	N/A	N/A	N/A	N/A	N/A	N/A	N/A	N/A	N/A
U295	Grasshopper Sparrow (Ammodramus savannarum)	AHY: after-hatch-year	Male	2015-06-09	2016-05-24	Fort McCoy, WI	-90.6642	43.9711	-90.6625	43.9705	N/A	2015-06-09	2016-04-14	310	2015-06-10	2015-08-01	N/A	N/A	2015-09-17	SSW to Mexico	0.130137	6	4.25 (3.70, 2.0 to 12.5)	0.6632	2968.94	313.9 (282.53, 50.82 to 782.7)	62.504	185.559	2015-11-04	≥0.4452	Volcanic Axis, Mexico	22.5	-101.113	2567.74	205.332	~0.0399	~20.45667	~-101.1409	N/A	N/A	N/A	N/A	N/A	N/A	N/A	N/A	N/A	N/A	N/A
U296	Grasshopper Sparrow (Ammodramus savannarum)	AHY: after-hatch-year	Male	2015-06-18	2016-05-28	Fort McCoy, WI	-90.67	43.9673	-90.67	43.9669	N/A	2015-06-18	2016-03-01	257	2015-06-19	2015-08-01	N/A	N/A	2015-09-20	SSW to Mexico	0.123288	4	8.75 (5.12, 1.5 to 12.5)	0.7	3316.04	595.4 (628.51, 51.20 to 1709.0)	73.6898	245.633	2015-11-04	≥0.2712	Southern Sierra Madre, Mexico	17.1	-100.706	3124.93	200.738	0.0758	18.3098	-100.471	6106.4	54788.7	2016-02-11	~2	~436.9195	~0.05205	~23.00	~218.50 (195.41, 80.28 to 356.60)	~1.5 (10.61, 1.5 to 16.5)	~0.0769	~291.28
U300	Grasshopper Sparrow (Ammodramus savannarum)	AHY: after-hatch-year	Male	2015-06-09	2016-05-30	Fort McCoy, WI	-90.6642	43.9711	-90.6652	43.9721	2016-05-02	2015-06-09	2016-05-09	335	2015-06-10	2015-08-01	2016-05-04	2016-05-09	2015-10-15	SSW to Mexico	0.069863	3	1.5 (1.73, 1.5 to 4.5)	0.2941	3126.1	516.27 (670.13, 317.02 to 1776.50)	122.592	173.672	2015-11-09	0.278082	Volcanic Axis, Mexico	20.25	-101.833	2827.55	205.078	0	19.9342	-101.883	6336.27	34204.4	2016-02-19	8	3165.22	0.20137	43.0642	240.3 (291.41, 52.44 to 789.90)	4.75 (6.38, 1.50 to 21.00)	0.2653	162.319
U313	Grasshopper Sparrow (Ammodramus savannarum)	AHY: after-hatch-year	Male	2015-06-09	2016-06-02	Fort McCoy, WI	-90.6672	43.9697	-90.6661	43.9694	2016-04-20	2015-06-09	2016-04-28	324	2015-06-10	2015-08-01	2016-04-22	2016-04-28	2015-09-29	SSE to Florida Panhandle	0.0438356	4	2.0 (0.96, 1.5 to 3.5)	0.5625	1636.76	302.82 (240.11, 59.41 to 592.83)	102.297	233.823	2015-10-15	0.419178	Florida Panhandle	30.15	-86.3584	1580.26	164.624	0	30.1502	-86.3584	7452.26	7452.26	2016-03-16	3	1681.38	0.0958904	48.0394	456.94 (234.95, 101.47 to 666.04)	6.0 (5.68, 4.5 to 15.0)	0.2714	176.987
U354	Grasshopper Sparrow (Ammodramus savannarum)	AHY: after-hatch-year	Male	2015-06-09	2016-06-16	Fort Riley, KS	-96.8206	39.205	-96.8204	39.2049	N/A	2015-06-09	2016-03-22	287	2015-06-10	2015-08-01	N/A	N/A	2015-10-09	SSW to South-central Texas	0.0369863	2	4.5 (3.54, 2.0 to 7.0)	0.6667	1147.71	302.3 (276.53, 155.05 to 690.36)	85.0156	255.047	2015-10-22	≥0.4164	South-central Texas	30.6	-100.842	1022.63	202.236	0	30.7065	-100.921	7520.84	64295	2016-03-16	~1	~385.03	~0.01644	~64.17	~381.65 (N/A, min&max=381.65)	~4.5 (N/A/, 4.5 to 4.5)	~0.25	~254.43
U357	Grasshopper Sparrow (Ammodramus savannarum)	AHY: after-hatch-year	Male	2015-06-09	2016-06-10	Fort Riley, KS	-96.8224	39.2082	-96.8239	39.2069	N/A	2015-06-09	2016-03-12	277	2015-06-10	2015-08-01	N/A	N/A	2015-09-28	SSW to Central Mexico	0.0821918	6	1.5 (4.0, 1.5 to 11.5)	0.7	2106.99	250.61 (276.54, 50.06 to 842.2)	70.233	234.11	2015-10-28	0.294521	Central Plateau / Volcanic Axis, Mexico	22.05	-102.51	1977.73	197.53	0.0329	20.9988	-102.3	6491.27	22137.1	2016-02-13	~3	~1516.15	~0.07808	~53.36	~302.76 (374.04, 56.00 to 854.63)	~5.50 (3.38, 3.5 to 11.00)	~0.3103	~168.46
U361	Grasshopper Sparrow (Ammodramus savannarum)	AHY: after-hatch-year	Male	2015-06-11	2016-06-07	Fort Riley, KS	-96.818	39.2079	-96.8182	39.2081	N/A	2015-06-11	2016-04-15	309	2015-06-12	2015-08-01	N/A	N/A	2015-09-25	Due south to Volcanic Axis, Mexico	0.121918	8	1.75 (4.97, 1.5 to 15.50)	0.7753	2760.97	238.73 (279.58, 99.77 to 997.9)	62.0443	276.097	2015-11-08	0.361644	Volcanic Axis, Mexico	18	-98.0079	2353.43	183.14	0.0152	19.8323	-99.3354	20891.8	190178	2016-03-20	~1	~706.62	~0.0726	~26.66	~706.62 (N/A, 706.62 to 706.62)	~24.0 (N/A, 24.0 to 24.0)	~0.1111	~235.54
U365	Grasshopper Sparrow (Ammodramus savannarum)	AHY: after-hatch-year	Male	2015-06-09	2016-06-20	Fort Riley, KS	-96.8213	39.2079	-96.821	39.2068	N/A	2015-06-09	2016-03-06	271	2015-06-10	2015-08-01	N/A	N/A	2015-10-09	SSW to Central Mexico	0.0287671	1	1.5 (N/A 1.5 to 1.5)	0.1429	2265.37	1133 (956.97, 456.00 to 1809)	215.75	251.708	2015-10-19	0.330137	Central Plateau, Mexico	23.4	-103.488	1862.63	201.732	0.0235	23.9651	-103.648	31025.9	262345	2016-02-17	~1	~280.73	~0.05068	~15.17	~280.73 (NA, 280.73 to 280.73)	~16.5 (N/A 16.5 to 16.5)	~0.1316	~112.29
U369	Grasshopper Sparrow (Ammodramus savannarum)	AHY: after-hatch-year	Male	2015-06-08	2016-06-07	Fort Riley, KS	-96.824	39.2061	-96.8242	39.206	N/A	2015-06-08	2016-03-07	273	2015-06-09	2015-08-01	N/A	N/A	2015-09-30	SSW to Central Mexico	0.115068	6	3.0 (2.44, 2.0 to 7.5)	0.5952	2896.5	544.84 (217.92, 101.45 to 663.48)	68.9643	170.382	2015-11-11	0.30137	Central Plateau / Volcanic Axis, Mexico	20.7	-102.583	2124.24	196.694	0.0045	20.5578	-102.639	6336.27	37954.7	2016-02-29	~2	~325.96	~0.01918	~46.57	~162.98 (19.13, 149.45 to 176.51)	~2.75 (1.77, 1.5 to 4.0)	~0.2667	~162.98
U371	Grasshopper Sparrow (Ammodramus savannarum)	AHY: after-hatch-year	Male	2015-06-08	2016-06-20	Fort Riley, KS	-96.8238	39.2072	-96.8227	39.2068	2016-04-17	2015-06-08	2016-05-11	338	2015-06-09	2015-08-01	2016-05-01	2016-05-11	2015-09-19	Straight south to Mexico	0.141096	5	2.0 (9.5, 1.5 to 23.5)	0.6408	2491.73	387.71 (181.15, 200.83 to 675.89)	48.3831	134.688	2015-11-10	0.387671	Northern Gulf Coastal Plain, Mexico	20.25	-97.7005	2103.15	182.542	0.0035	20.3674	-97.7104	10907.1	69688.7	2016-03-30	1	2223.21	0.0493151	123.512	1111.6 (566.52, 711.01 to 1512.2)	1.5 (N/A, 1.5 to 1.5)	0.9167	134.74
U376	Grasshopper Sparrow (Ammodramus savannarum)	AHY: after-hatch-year	Male	2015-06-11	2016-06-15	Fort Riley, KS	-96.8196	39.2085	-96.8201	39.2084	N/A	2015-06-11	2016-04-01	295	2015-06-12	2015-08-01	N/A	N/A	2015-09-30	Straight south to central Texas	0.0917808	4	5.5 (3.2, 4.5 to 11.5)	0.806	1348.31	150.04 (257.95, 100.96 to 711.98)	40.2481	207.432	2015-11-02	0.413699	Central Texas	31.5	-98.2774	865.409	188.638	~0.0495	~32.44151	~-97.81814	N/A	N/A	N/A	N/A	N/A	N/A	N/A	N/A	N/A	N/A	N/A
U381	Grasshopper Sparrow (Ammodramus savannarum)	AHY: after-hatch-year	Male	2015-06-04	2016-06-11	Fort Riley, KS	-96.8271	39.2049	-96.8261	39.2057	N/A	2015-06-04	2016-03-23	293	2015-06-05	2015-08-01	N/A	N/A	2015-10-22	Straight south to Mexico	0.0369863	2	2.5 (0.0, 2.5 to 2.5)	0.3704	2692.29	1290.6 (707.30, 80.90 to 1320.8)	199.429	316.74	2015-11-05	≥0.3822	Southern Sierra Madre & Southern Gulf Coast Plain, Mexico	16.65	-96.2516	2500.31	178.556	~0.0321	~17.22915	~-95.76141	N/A	N/A	N/A	N/A	N/A	N/A	N/A	N/A	N/A	N/A	N/A
S714	Grasshopper Sparrow (Ammodramus savannarum)	AHY: after-hatch-year	Male	2015-05-13	2016-05-21	Joint Base Cape Cod, MA	-70.5441	41.6609	-70.5555	41.6391	N/A	2015-05-13	2016-02-17	280	2015-05-14	2015-08-01	N/A	N/A	2015-10-07	South along coast to Cuba	0.0506849	4	2.25 (0.85, 1.5 to 3.5)	0.5135	2433.48	479.97 (454.09, 50.09 to 1108.8)	131.539	270.387	2015-10-26	≥0.3137	Cuba	22.95	-80.3789	2268.47	206.869	~0.0043	~23.19397	~-80.63261	N/A	N/A	N/A	N/A	N/A	N/A	N/A	N/A	N/A	N/A	N/A
S715	Grasshopper Sparrow (Ammodramus savannarum)	AHY: after-hatch-year	Male	2015-05-21	2016-05-19	Joint Base Cape Cod, MA	-70.5578	41.673	-70.5579	41.6737	N/A	2015-05-21	2016-03-09	293	2015-05-22	2015-08-01	N/A	N/A	2015-10-05	South Cuba/Jamaica area	0.109589	4	4.75 (5.9, 1.5 to 15.0)	0.65	3021.59	748.16 (481.50, 93.83 to 1163.8)	75.5397	215.828	2015-11-14	≥0.3192	Cuba / Jamaica	19.35	-78.9432	2599.32	200.324	~0.0437	~18.08533	~-79.11121	N/A	N/A	N/A	N/A	N/A	N/A	N/A	N/A	N/A	N/A	N/A
S716	Grasshopper Sparrow (Ammodramus savannarum)	AHY: after-hatch-year	Male	2015-05-20	2016-05-26	Joint Base Cape Cod, MA	-70.5345	41.6476	-70.5336	41.6479	N/A	2015-05-20	2016-03-31	316	2015-05-21	2015-08-01	N/A	N/A	2015-10-03	SWS inland through Appalachians to Florida/Cuba	0.0534247	4	2.25 (1.44, 1.5 to 4.5)	0.5385	2312.79	589.51 (244.55, 149.69 to 670.64)	118.605	256.977	2015-10-23	≥0.4397	Southern Florida	26.1	-81.7952	2010.68	214.47	~0.0528	~26.38064	~-81.20958	N/A	N/A	N/A	N/A	N/A	N/A	N/A	N/A	N/A	N/A	N/A
S717	Grasshopper Sparrow (Ammodramus savannarum)	AHY: after-hatch-year	Male	2015-05-15	2016-05-20	Joint Base Cape Cod, MA	-70.5482	41.6548	-70.5624	41.6372	N/A	2015-05-15	2016-02-20	281	2015-05-16	2015-08-01	N/A	N/A	2015-10-14	SWS inland through Florida to Cuba and/or Jamaica	0.0506849	4	2.5 (1.49, 1.5 to 5.0)	0.6216	2485.82	267.58 (459.85, 50.67 to 1048.2)	134.369	355.117	2015-11-02	≥0.3027	Florida, then perhaps made a movement to Cuba/Jamaica in December ater almost 2 months in Florida	27	-81.2903	1899.81	214.507	~0.1577	~20.69478	~-78.73314	N/A	N/A	N/A	N/A	N/A	N/A	N/A	N/A	N/A	N/A	N/A
S719	Grasshopper Sparrow (Ammodramus savannarum)	AHY: after-hatch-year	Male	2015-05-14	2016-05-20	Joint Base Cape Cod, MA	-70.5524	41.659	-70.5613	41.6409	N/A	2015-05-14	2016-02-27	289	2015-05-15	2015-08-01	N/A	N/A	2015-10-22	SWS inland through Florida to Cuba	0.0493151	4	3.25 (1.22, 1.5 to 4.0)	0.6667	3113.1	607.29 (374.89, 301.67 to 1238.30)	172.95	518.85	2015-11-09	≥0.3014	Cuba	22.95	-82.0375	2334.64	210.834	~0.0362	~22.5746	~-81.58128	N/A	N/A	N/A	N/A	N/A	N/A	N/A	N/A	N/A	N/A	N/A
S721	Grasshopper Sparrow (Ammodramus savannarum)	AHY: after-hatch-year	Male	2015-05-21	2016-05-30	Joint Base Cape Cod, MA	-70.5583	41.6705	-70.5587	41.6716	N/A	2015-05-21	2016-03-17	301	2015-05-22	2015-08-01	N/A	N/A	2015-10-12	SWS along coast to Florida	0.0780822	7	2.0 (1.93, 1.5 to 7.0)	0.7018	2956.84	192.2 (356.55, 50.02 to 838.4)	103.749	347.864	2015-11-10	≥0.3521	Florida	26.1	-81.0487	1977.48	212.434	~0.0426	~26.87422	~-81.39734	N/A	N/A	N/A	N/A	N/A	N/A	N/A	N/A	N/A	N/A	N/A
S725	Grasshopper Sparrow (Ammodramus savannarum)	AHY: after-hatch-year	Male	2015-05-15	2016-05-26	Joint Base Cape Cod, MA	-70.5497	41.657	-70.5294	41.6516	N/A	2015-05-15	2016-01-29	259	2015-05-16	2015-08-01	N/A	N/A	2015-10-05	SWS through Appalachins, through Florida, to Cuba.	0.119178	8	2.5 (1.41, 1.5 to 6.0)	0.5172	3578.92	405.41 (187.27, 50.33 to 683.87)	82.274	170.425	2015-11-17	≥0.1986	Caribbean (Cuba perhaps)	22.5	-77.7328	2227.86	199.739	~0.2925	~18.78684	~-77.8271	N/A	N/A	N/A	N/A	N/A	N/A	N/A	N/A	N/A	N/A	N/A
S728	Grasshopper Sparrow (Ammodramus savannarum)	AHY: after-hatch-year	Male	2015-05-13	2016-05-13	Joint Base Cape Cod, MA	-70.5484	41.6609	-70.5483	41.6599	N/A	2015-05-13	2016-02-18	281	2015-05-14	2015-08-01	N/A	N/A	2015-10-04	SWS through Appalachins to Florida	0.150685	6	6.5 (5.7 (2.0 to 17.0)	0.8636	2587.01	504.42 (233.84, 101.49 to 610.65)	47.0365	344.935	2015-11-23	≥0.22.47	South Florida	25.65	-81.8863	2059.59	213.976	~0.2182	~26.36877	~-81.85638	N/A	N/A	N/A	N/A	N/A	N/A	N/A	N/A	N/A	N/A	N/A
S734	Grasshopper Sparrow (Ammodramus savannarum)	AHY: after-hatch-year	Male	2015-05-21	2016-05-19	Joint Base Cape Cod, MA	-70.5564	41.6734	-70.5566	41.6729	N/A	2015-05-21	2016-03-02	286	2015-05-22	2015-08-01	N/A	N/A	2015-10-05	SWS through Appalachins, through Florida	0.0260274	1	2.0 (N/A/ 2.0to 2.0)	0.2105	2128.88	1064.4 (377.30, 797.65 to 1331.20)	224.093	283.851	2015-10-15	≥38.22	East coast of Florida	27.45	-80.597	1824.13	213.286	~0.1071	~25.75949	~-79.93768	N/A	N/A	N/A	N/A	N/A	N/A	N/A	N/A	N/A	N/A	N/A
S742	Grasshopper Sparrow (Ammodramus savannarum)	AHY: after-hatch-year	Male	2015-05-18	2016-05-21	Joint Base Cape Cod, MA	-70.5476	41.6626	-70.5477	41.6628	N/A	2015-05-18	2016-02-20	278	2015-05-19	2015-08-01	N/A	N/A	2015-10-05	SWS through Appalachins, through Florida	0.0232877	4	1.5 (0.25, 1.5 to 2.0)	0.7647	2669.95	545.57 (300.70, 150.47 to 977.33)	314.112	1334.97	2015-10-13	≥35.62	SE Florida	27	-80.2805	1853.83	211.73	~0.0678	~26.94196	~-80.97412	N/A	N/A	N/A	N/A	N/A	N/A	N/A	N/A	N/A	N/A	N/A
U324	Grasshopper Sparrow (Ammodramus savannarum)	AHY: after-hatch-year	Male	2015-06-05	2016-06-15	Patuxent Naval Air Station, MD	-76.4247	38.2748	-76.4243	38.2751	N/A	2015-06-05	2016-03-08	277	2015-06-06	2015-08-01	N/A	N/A	2015-10-15	Coastal to Florida	0.0643836	2	7.5 (3.54, 5.0 to 10.0)	0.6383	2100.04	349.51 (679.38, 267.47 to 1483.1)	89.3634	247.064	2015-11-08	≥0.3288	Florida / Caribbean	24.75	-79.7249	1531.74	192.705	~0.0310	~21.40302	~-79.71472	N/A	N/A	N/A	N/A	N/A	N/A	N/A	N/A	N/A	N/A	N/A
U325	Grasshopper Sparrow (Ammodramus savannarum)	AHY: after-hatch-year	Male	2015-06-05	2016-06-13	Patuxent Naval Air Station, MD	-76.4285	38.2723	-76.4282	38.2726	N/A	2015-06-05	2016-04-03	303	2015-06-06	2015-08-01	N/A	N/A	2015-10-02	Coastal to Florida	0.143836	3	17.5 (15.01, 1.5 to 31.5)	0.9619	1701.95	425.87 (299.89, 101.47 to 748.74)	32.4181	850.975	2015-11-23	≥0.3616	SW Florida or Florida Keys	24.75	-81.2257	1566.42	198.214	~0.0075	~25.1083	~-81.21689	N/A	N/A	N/A	N/A	N/A	N/A	N/A	N/A	N/A	N/A	N/A
U328	Grasshopper Sparrow (Ammodramus savannarum)	AHY: after-hatch-year	Male	2015-06-05	2016-06-11	Patuxent Naval Air Station, MD	-76.4059	38.2829	-76.4056	38.2833	N/A	2015-06-05	2016-04-10	310	2015-06-06	2015-08-01	N/A	N/A	2015-10-06	SWS inland to Florida and Caribbean	0.0986301	5	4.0 (2.07, 3.0 to 8.0)	0.6389	2636.33	398.1 (258.08, 147.03 to 738.24)	73.2314	202.795	2015-11-11	0.349315	Jamaica	18	-79.6292	2269.68	188.83	0.0353	18.8907	-79.5	35266.1	113030	2016-03-17	~1	~818.29	~0.06575	~34.12	818.29 (N/A, 818.29 to 818.29)	21.0 (N/A, 21.0 to 21.0)	~0.1429	~233.80
U332	Grasshopper Sparrow (Ammodramus savannarum)	AHY: after-hatch-year	Male	2015-06-04	2016-06-08	Patuxent Naval Air Station, MD	-76.4243	38.2777	-76.423	38.2768	N/A	2015-06-04	2016-04-20	321	2015-06-05	2015-08-01	N/A	N/A	2015-10-05	Coastal to Florida	0.0424658	2	5.25 (0.35, 5.0 to 5.5)	0.6774	1753.41	262.35 (703.07, 100.18 to 1390.9)	113.123	350.682	2015-10-20	0.421918	Florida Keys	24.3	-82.0624	1639.21	200.64	0.0422	24.856	-82.0118	31233.7	233128	2016-03-22	~3	~1071.12	~0.07945	~36.90	150.71 (400.28, 102.01 to 818.38)	6.5 (5.84, 2.5 to 14.0)	~0.2203	~164.78
U336	Grasshopper Sparrow (Ammodramus savannarum)	AHY: after-hatch-year	Male	2015-06-08	2016-06-10	Patuxent Naval Air Station, MD	-76.4194	38.2931	-76.4197	38.2927	N/A	N/A	N/A	N/A	N/A	N/A	N/A	N/A	N/A	N/A	N/A	N/A	N/A	N/A	N/A	N/A	N/A	N/A	N/A	N/A	N/A	N/A	N/A	N/A	N/A	N/A	N/A	N/A	N/A	N/A	N/A	N/A	N/A	N/A	N/A	N/A	N/A	N/A	N/A
U337	Grasshopper Sparrow (Ammodramus savannarum)	AHY: after-hatch-year	Male	2015-06-08	2016-06-07	Patuxent Naval Air Station, MD	-76.4181	38.2942	-76.4175	38.2944	N/A	2015-06-08	2016-03-22	288	2015-06-09	2015-08-01	N/A	N/A	2015-09-29	Coastal to Florida or Cuba	0.0876712	6	2.25 (4.01, 1.5 to 12.0)	0.7385	1633.23	99.90 (383.50, 49.93 to 1101.26)	51.0384	192.145	2015-10-31	≥0.3918	Florida / Cuba	26.55	-80.7854	1365.15	198.719	~0.0488	~23.94836	~-81.72383	N/A	N/A	N/A	N/A	N/A	N/A	N/A	N/A	N/A	N/A	N/A
U338	Grasshopper Sparrow (Ammodramus savannarum)	AHY: after-hatch-year	Male	2015-06-05	2016-06-20	Patuxent Naval Air Station, MD	-76.4053	38.2826	-76.4053	38.2831	N/A	2015-06-05	2016-04-01	301	2015-06-06	2015-08-01	N/A	N/A	2015-10-02	Coastal to east coast of Florida	0.0712329	3	7.5 (2.36, 6.5 to 11.0)	0.8333	1452.82	285.6 (292.84, 99.85 to 781.78)	55.8777	290.564	2015-11-01	≥0.4274	East coast of Florida	27.45	-80.1127	1250.16	197.148	~0.00	~27.45014	~-80.11268	N/A	N/A	N/A	N/A	N/A	N/A	N/A	N/A	N/A	N/A	N/A
U343	Grasshopper Sparrow (Ammodramus savannarum)	AHY: after-hatch-year	Male	2015-06-04	2016-06-09	Patuxent Naval Air Station, MD	-76.4217	38.2762	-76.4219	38.2761	N/A	2015-06-04	2016-02-18	259	2015-06-05	2015-08-01	N/A	N/A	2015-10-15	Coastal to SW Florida	0.0849315	5	3.0 (2.27, 1.5 to 7.0)	0.629	2620.57	357.93 (455.38, 52.99 to 1279.2)	84.5345	227.876	2015-11-15	≥0.2616	SW Florida or Florida Keys	25.2	-81.547	1528.4	199.925	~0.0885	~27.56603	~-82.75841	N/A	N/A	N/A	N/A	N/A	N/A	N/A	N/A	N/A	N/A	N/A
U344	Grasshopper Sparrow (Ammodramus savannarum)	AHY: after-hatch-year	Male	2015-06-04	2016-06-22	Patuxent Naval Air Station, MD	-76.4226	38.2774	-76.4224	38.2766	N/A	2015-06-04	2016-01-07	217	2015-06-05	2015-08-01	N/A	N/A	2015-10-25	Caribbean	0.0808219	4	3.25 (5.57, 1.5 to 13.5)	0.7288	2379.96	123.07 (626.14, 57.94 to 1534.6)	80.6766	297.495	2015-11-23	≥0.2384	Caribbean	19.35	-82.0133	2166.49	196.022	~0.1319	~18.54107	~-81.66278	N/A	N/A	N/A	N/A	N/A	N/A	N/A	N/A	N/A	N/A	N/A
U345	Grasshopper Sparrow (Ammodramus savannarum)	AHY: after-hatch-year	Male	2015-06-05	2016-06-09	Patuxent Naval Air Station, MD	-76.4265	38.2733	-76.4274	38.2729	N/A	2015-06-05	2015-06-24	19	2015-06-06	N/A	N/A	N/A	N/A	N/A	N/A	N/A	N/A	N/A	N/A	N/A	N/A	N/A	N/A	N/A	N/A	N/A	N/A	N/A	N/A	N/A	N/A	N/A	N/A	N/A	N/A	N/A	N/A	N/A	N/A	N/A	N/A	N/A	N/A
U349	Grasshopper Sparrow (Ammodramus savannarum)	AHY: after-hatch-year	Male	2015-06-08	2016-06-14	Patuxent Naval Air Station, MD	-76.4205	38.294	-76.4205	38.295	N/A	2015-06-08	2016-02-22	259	2015-06-09	2015-08-01	N/A	N/A	2015-09-28	Down the coast to Florida, spurious (likely) northward/inland movement	0.160274	7	4.0(6.39, 1.5 to 17.5)	0.7563	2953.64	235.99 (266.44, 111.62 to 882.61)	50.4896	203.699	2015-11-27	0.230137	SE Florida	23.4	-79.6761	1680.07	191.55	0.1479	27.8501	-80.5074	42190.4	249485	2016-02-19	~0	~461.7	~0.00959	~131.91	461.7 (NA, 461.7 to 461.7)	N/A (no stationary periods)	~1.00	~131.91
U352	Grasshopper Sparrow (Ammodramus savannarum)	AHY: after-hatch-year	Male	2015-06-04	2016-06-09	Patuxent Naval Air Station, MD	-76.4226	38.2774	-76.4224	38.2765	N/A	2015-06-04	2016-02-15	256	2015-06-05	2015-08-01	N/A	N/A	2015-10-05	Coastal to Florida	0.132877	3	7.50 (5.01, 2.0 to 12.0)	0.6056	2341.26	526.87 (336.96, 250.76 to 1036.8)	48.2734	167.233	2015-11-10	≥0.2315	Florida	27.45	-80.9618	1272.64	200.673	~0.0306	~27.94075	~-80.92684	N/A	N/A	N/A	N/A	N/A	N/A	N/A	N/A	N/A	N/A	N/A
[truncated: 4 more columns]

## Sheet: Appendix S1 Table S2
Table S2. Median distances (km) with SD between wintering locations for birds banded within 2 km of each other at the same DoD breeding site.
Breeding site	N	Median (km)	SD	Minimum (km)	Maximum (km)
Kansas	8	899.5	471.42	54.19	1695.75
Wisconsin	4	1082.7	842.7	232.17	1942.71
Maryland	10	429.92	307.31	45.22	1044.24
Massachusetts	10	422.01	308.76	39.74	1002.74
